# Supplementary material for: Automatic detection of abnormal hand gestures in patients with radial, ulnar, or median nerve injury using hand pose estimation
Source: Front Neurol. 2022 Dec 7;13:1052505. doi: 10.3389/fneur.2022.1052505 (PMC9767954; doi:10.3389/fneur.2022.1052505)
Supplement: Supplementary file 1 [file Table_1.XLSX]

## Sheet: Sheet1
Part 1. Hyperparameters of each machine learning model
1	Logistic Regression
	Hyperparameters	Gesture 1	Gesture 2	Gesture 3
	random_state =	2022	2022	2022
	C =	1	0.1	0.1
	penalty =	"l1"	"l1"	"l1"
	l1_ratio =	0.01	0.01	0.01
	solver =	"liblinear"	"liblinear"	"liblinear"
2	SVM
	Hyperparameters	Gesture 1	Gesture 2	Gesture 3
	random_state =	2022	2022	2022
	C =	1	0.1	0.1
	degree =	1	1	1
	gamma =	"scale"	"scale"	"scale"
	kernel =	"linear"	"linear"	"linear"
3	Random Forest
	Hyperparameters	Gesture 1	Gesture 2	Gesture 3
	random_state =	2022	2022	2022
	max_depth =	8	4	8
	max_features =	3	2	2
	n_estimators =	30	100	30
Part 2. Feature selection comparision
		Rules-based method	Machine learning method
No.	Predeterminded feature	AUC (0 for filtered, 1 for selected)	Logistic Regression (coefficient)	SVM (coefficient)	Random Forest (feature importance)
01	ag_thumb_MCP	1	2.0261	1.30209	0.649867
02	ag_index_MCP	1	0.2442	0.284431	0.035025
03	ag_middle_MCP	1	1.0422	0.612421	0.113218
04	ag_ring_MCP	1	0.764394	0.281706	0.166497
05	ag_little_MCP	0	-0.464252	-0.0935151	0.035393
06	ag_ring_PIP	0	0	-0.207364	0.031657
07	ag_ring_DIP	0	0	-0.0739541	0.053268
08	ag_ring	0	0	-0.321474	0.037522
09	ag_little_PIP	0	0	0.181979	0.044126
10	ag_little_DIP	0	0	0.109079	0.087018
11	ag_little	0	0	0.224068	0.12991
12	web3	1	1.41152	0.967358	0.375605
13	web4	1	0.458573	0.428001	0.240893
14	ag_thumb_CMC	0	0	-0.293313	0.047729
15	ag_thumb_MCP	0	0	0.0612531	0.059919
16	ag_thumb_IP	0	0	0.110514	0.080501
17	ag_thumb	0	0	0.045301	0.079715
18	ag_index_MCP	0	0	0.0675224	0.067771
19	ag_index_PIP	0	0	-0.123704	0.063018
20	ag_index_DIP	0	0	0.0409874	0.194364
21	ag_index	0	0	-0.0609169	0.199893
22	ag_palmab	1	0.549961	0.58036	0.104849
23	dis_tip	1	0.407507	0.340306	0.102241
